# Supplementary material for: A common form of dominant human IFNAR1 deficiency impairs IFN-α and -ω but not IFN-β-dependent immunity
Source: J Exp Med. 2024 Dec 16;222(2):e20241413. doi: 10.1084/jem.20241413 (PMC11648951; doi:10.1084/jem.20241413)
Supplement: Table S1 — provides the binding affinities of type I IFNs to IFNAR1. [file jem_20241413_tables1.xlsx]

## Sheet: Sheet1
IFN	Binding Affinity to IFNAR1
	Kd (μM)
β	0.1
ω	1
α8	0.53
α14	0.68
α1	0.76
α6	0.83
α5	0.94
α16	1.1
α21	1.25
α7	1.3
α4	3
α2	3.5
α10	4.3
α17	5
