# Supplementary material for: A common form of dominant human IFNAR1 deficiency impairs IFN-α and -ω but not IFN-β-dependent immunity
Source: J Exp Med. 2024 Dec 16;222(2):e20241413. doi: 10.1084/jem.20241413 (PMC11648951; doi:10.1084/jem.20241413)
Supplement: Table S2 — provides the summary of the expression and impact of the deleterious IFNAR1 variants. [file jem_20241413_tables2.xlsx]

## Sheet: Sheet1
IFNAR1 variants	Surface Expression	Response to IFN-ɑ2a and IFN-ω	response IFN-β	DN to IFN-ɑ2a and IFN-ω	DN to IFN-β	MAF
						(gnomAD v4)
W73C	+	-	++	Y		6.86e-07
C79R	+	-	-	Y	Y	6.41e-06
C79Y	+	-	+	Y	Y	6.57e-06
V96F	++++	-	++++			3.72e-06
P130H	++++	+	++++			2.54e-05
I144K	-	-	-	Y	Y	1.59e-06
M155I	++++	++	++++	Y		Private
Y215C	++++	+	++++	Y		5.22e-05
A264T	++++	+	++++	Y		2.86e-05
S316P	-	-	-			Private
P334L	++++	+	+++			Private
R340G	++++	+	+++			0.00021
S422R	+	+	+++	Y		7.87e-05
N44del	++++	+	++++	Y		Private
P335del	+	+	+++	Y		0.000134
N29fs	-	-	-			1.4e-06
F45fs	-	-	-			Private
W114X	-	-	-			Private
T208fs	-	-	-			Private
V225fs	-	-	-			7.56e-07
W261X	-	-	-			Private
E386X	-	-	-			6.58e-06
T389fs	-	-	-			2.93e-06
Y481ins	+++	-	-			Private
					-	0
					+	1-25%
					++	26-50%
					+++	51-75%
					++++	76-100%
