# Supplementary material for: A common form of dominant human IFNAR1 deficiency impairs IFN-α and -ω but not IFN-β-dependent immunity
Source: J Exp Med. 2024 Dec 16;222(2):e20241413. doi: 10.1084/jem.20241413 (PMC11648951; doi:10.1084/jem.20241413)
Supplement: Table S3 — shows the variants identified in the known IEI-causing genes present in patients with deleterious IFNAR1 variants. [file jem_20241413_tables3.xlsx]

## Sheet: Sheet1
Autosomal recessive or X-linked
Patient	Gene	Chr	Position	Reference	Alternative	Consequence	Genotype	Zygosity	Impact	alpha-missense prediction
P2	IL12RB1	19	18061120	A	C	Splicing		hom	High
	ATG4A	X	108153092	G	A	Splicing		hom	Low
P3	CFP	X	47627296	G	A	Missense	Pro204Leu	hom	Low	likely_benign
P5	NBAS	2	15402249	T	G	Missense	Glu997Ala	hom	Low	likely_benign
	NBAS	2	15504184	C	T	Missense	Met305Ile	hom	Low	likely_benign
	SH3KBP1	X	19542043	C	T	Missense	Gly592Ser	hom	Low	likely_benign
P9	KDM6A	X	45063755	C	T	Missense	Arg673Cys	hom	Low	likely_benign
P10	C1R	12	7088974	C	T	Missense	Gly261Arg	hom	Low	likely_benign
P16	TYK2	19	10359243	G	A	Missense	Arg703Trp	hom	Low	likely_benign
P18	CYBB	X	37804069	G	C	Missense	Gly364Arg	hom	Low	likely_benign
P28	CXCR2	2	218135876	A	T	Missense	Thr359Ser	hom	Low	likely_benign
	CFB	6	31950691	A	C	Missense	Glu566Ala	hom	Low	likely_benign
Autosomal dominant
P1	BCL11B	14	99174953	G	A	Missense	Ala628Val	het	Low	likely_benign
	TOP2B	3	25607321	T	G	Missense	Asp1383Ala	het	Low	likely_benign
P2	MECOM	3	169115401	A	C	Missense	Phe824Cys	het	Low	likely_benign
	IFNGR1	6	137198209	G	A	Missense	Pro431Leu	het	Low	likely_benign
P3	AIRE	21	44289743	C	T	Missense	Arg247Cys	het	Low	likely_benign
	CHD7	8	60853018	G	A	Missense	Arg2098Gln	het	Low	likely_benign
P4	KMT2A	11	118476828	G	T	Missense	Glu1060Asp	het	Low	likely_benign
	POLR3C	1	145838067	G	A	Missense	Arg361His	het	Low	likely_benign
P6	TNFRSF13B	17	16948923	A	T	Missense	Ile87Asn	het	Low	likely_benign
	NLRP12	19	53810316	C	G	Missense	Gly448Ala	het	Low	likely_benign
	JAK1	1	64883408	G	C	Missense	Thr25Ser	het	Low	likely_benign
	RANBP2	2	108775799	T	G	Missense	Val2787Gly	het	Low	likely_benign
	RANBP2	2	108775923	T	A	Missense	Asp2828Glu	het	Low	likely_benign
P9	PIK3R1	5	68279715	A	G	Missense	Met206Val	het	Low	likely_benign
P14	NLRP1	17	5520930	C	T	Missense	Arg1289His	het	Low	likely_benign
	TBX1	22	19765069	G	C	Missense	Glu275Gln	het	Low	ambiguous
P15	POLR3C	1	145825888	G	A	Missense	Val38Ile	het	Low	likely_benign
	IKBKB	8	42317766	G	C	Missense	Cys412Ser	het	Low	likely_benign
P16	OAS1	12	112911104	G	A	Missense	Glu175Lys	het	Low	likely_benign
P18	AIRE	21	44291142	C	G	Missense	Ile309Met	het	Low	likely_benign
	IFIH1	2	162277523	C	T	Missense	Asp646Asn	het	Low	likely_benign
P19	IRF3	19	49659716	C	T	Missense	Asp406Asn	het	Low	likely_benign
P20	NFKBIA	14	35404466	G	A	Missense	Pro60Leu	het	Low	likely_benign
	PLCG2	16	81907743	T	C	Missense	Ile509Thr	het	Low	likely_benign
